# Supplementary material for: Adoption Processes of Innovations in Health Systems: The Example of Telemedicine in Germany
Source: Healthcare (Basel). 2024 Jan 6;12(2):129. doi: 10.3390/healthcare12020129 (PMC10815117; doi:10.3390/healthcare12020129)
Supplement: Supplementary file 1 [file healthcare-12-00129-s001.zip]

Archive with 1 entries (1 files):
- healthcare-2719747-supplementary.pdf
